# Supplementary material for: Mucoadhesive Rifampicin-Liposomes for the Treatment of Pulmonary Infection by Mycobacterium abscessus: Chitosan or ε-Poly-L-Lysine Decoration
Source: Biomolecules. 2023 May 31;13(6):924. doi: 10.3390/biom13060924 (PMC10296137; doi:10.3390/biom13060924)
Supplement: Supplementary file 1 [file biomolecules-13-00924-s001.zip]

Archive with 1 entries (1 files):
- biomolecules-2394002-supplementary.pdf
